# Supplementary material for: IE1 of Human Cytomegalovirus Inhibits Necroptotic Cell Death via Direct and Indirect Modulation of the Necrosome Complex
Source: Viruses. 2024 Feb 13;16(2):290. doi: 10.3390/v16020290 (PMC10893529; doi:10.3390/v16020290)
Supplement: Supplementary file 1 [file viruses-16-00290-s001.zip]

Archive with 1 entries (1 files):
- viruses-2814429-supplementary.pdf
